# Supplementary material for: Differences in Work and Commuting Accidents between Employees and Students at Higher Education Institutions in Rhineland-Palatinate, Germany, from December 2014 to December 2019
Source: Int J Environ Res Public Health. 2023 Jan 30;20(3):2462. doi: 10.3390/ijerph20032462 (PMC9915262; doi:10.3390/ijerph20032462)
Supplement: Supplementary file 1 [file ijerph-20-02462-s001.zip]

Archive with 1 entries (1 files):
- ijerph-2069649-supplementary.pdf
